# Supplementary material for: Harmful Effects of Prescribed Opioids in Children and Adults: A Systematic Review
Source: Pharmaceuticals (Basel). 2025 Sep 24;18(10):1429. doi: 10.3390/ph18101429 (PMC12567551; doi:10.3390/ph18101429)
Supplement: Supplementary file 1 [file pharmaceuticals-18-01429-s001.zip]

Archive with 1 entries (1 files):
- pharmaceuticals-3803612-supplementary.pdf
